# Supplementary material for: Evaluation of Indigenous Olive Biocontrol Rhizobacteria as Protectants against Drought and Salt Stress
Source: Microorganisms. 2021 Jun 3;9(6):1209. doi: 10.3390/microorganisms9061209 (PMC8230297; doi:10.3390/microorganisms9061209)
Supplement: Supplementary file 1 [file microorganisms-09-01209-s001.zip]

Archive with 4 entries (4 files):
- Figure S1.jpg
- Figure S2.jpg
- Figure S3.jpg
- Montes-Osuna et al. Microorganisms (Supplementary material) Final(Nuria).pdf
